# Supplementary material for: Utilizing Circadian Heart Rate Variability Features and Machine Learning for Estimating Left Ventricular Ejection Fraction Levels in Hypertensive Patients: A Composite Multiscale Entropy Analysis
Source: Biosensors (Basel). 2025 Jul 10;15(7):442. doi: 10.3390/bios15070442 (PMC12293304; doi:10.3390/bios15070442)
Supplement: Supplementary file 1 [file biosensors-15-00442-s001.zip]

Archive with 1 entries (1 files):
- biosensors-3609485-supplementary.pdf
